# Supplementary material for: Assessing Lifestyle in a Large Cohort of Undergraduate Students: Significance of Stress, Exercise and Nutrition
Source: Nutrients. 2024 Dec 16;16(24):4339. doi: 10.3390/nu16244339 (PMC11677779; doi:10.3390/nu16244339)
Supplement: Supplementary file 1 [file nutrients-16-04339-s001.zip]

Archive with 1 entries (1 files):
- nutrients-3326986-supplementary.pdf
